# Supplementary material for: Solvent-Free Dual-Curable Waterborne Polyurethane Adhesives Based on Vanillin and Acrylate Monomers
Source: Polymers (Basel). 2026 Apr 17;18(8):975. doi: 10.3390/polym18080975 (PMC13120263; doi:10.3390/polym18080975)
Supplement: Supplementary file 1 [file polymers-18-00975-s001.zip]

Archive with 1 entries (1 files):
- polymers-4243728-supplementary.pdf
